# Supplementary material for: Tetrazine-Induced Bioorthogonal Activation of Vitamin E-Modified siRNA for Gene Silencing
Source: Molecules. 2022 Jul 8;27(14):4377. doi: 10.3390/molecules27144377 (PMC9316517; doi:10.3390/molecules27144377)
Supplement: Supplementary file 1 [file molecules-27-04377-s001.zip]

Archive with 1 entries (1 files):
- molecules-1804506-supplementary.pdf
